# Supplementary material for: Optimized photochemistry enables efficient analysis of dynamic RNA structuromes and interactomes in genetic and infectious diseases
Source: Nat Commun. 2021 Apr 20;12:2344. doi: 10.1038/s41467-021-22552-y (PMC8058046; doi:10.1038/s41467-021-22552-y)
Supplement: Supplementary file 4 — Source Data [file 41467_2021_22552_MOESM4_ESM.xlsx]

## Sheet: Fig 2d
Fig. 2d	Fraction of psoralen crosslinked RNA from DD2D gels.
	interface		upper diagonal
Control	0	0	0	0
AMT_0.5	0	0.0015	0.0065	0.00835
Amoto_0.5	0.0065	0.0059	0.0212	0.0203
Amoto_2.0	0.01	0.0095	0.0242	0.0259
Amoto_5.0	0.0205	0.019	0.026	0.0286

## Sheet: Fig 2k
Fig. 2K	RNA yield from 2 million crosslinked cells
	Control			0.5 AMT			0.5 Amoto			5.0 Amoto
	TNA	Trizol	Rneasy Kit	TNA	Trizol	Rneasy Kit	TNA	Trizol	Rneasy Kit	TNA	Trizol	Rneasy Kit
Concentration	0.98	1.003	0.318	0.667	0.343	0.137	0.599	0.3	0.12	0.932	0.159	0.0269
(ug/ul)	0.928	0.923	0.313	0.718	0.313	0.136	0.741	0.298	0.093	1.065	0.148	0.0255
	0.841		0.287	0.577		0.133	0.572		0.116	0.989		0.024
	0.707					0.114			0.114			0.019
Volume	20	20	60	20	20	60	20	20	60	20	20	60
(ul)	20	20	60	20	20	60	20	20	60	20	20	60
	20		60	20		60	20		60	20		60
	20		60	20		60	20		60	20		60
Amount	19.6	20.06	19.08	13.34	6.86	8.22	11.98	6	7.2	18.64	3.18	1.614
(ug)	18.56	18.46	18.78	14.36	6.26	8.16	14.82	5.96	5.58	21.3	2.96	1.53
	16.82		17.22	11.54		7.98	11.44		6.96	19.78		1.44
	14.14					6.84			6.84			1.14
Average	17.28
Fold change	1.13426	1.16088	1.10417	0.771991	0.396991	0.475694	0.693287	0.347222	0.416667	1.0787	0.184028	0.0934028
	1.07407	1.06829	1.08681	0.831019	0.362269	0.472222	0.857639	0.344907	0.322917	1.23264	0.171296	0.0885417
	0.97338		0.996528	0.667824		0.461806	0.662037		0.402778	1.14468		0.0833333
	0.818287					0.395833			0.395833			0.0659722
pvalue		0.241529	0.458668		0.00940719	0.0136563		0.0231367	0.0190614		0.00175364	0.00147377

## Sheet: Fig 2n
Fig 2n	cDNA yield from RNA irradiated with 254nm UV, with or without AO protection, normalized to non-photo-reversal sample.
⎯AMT
Fold change	No UV	254 nm UV 10 mins	254 nm UV 30 mins	254 nm UV 10 mins with AO	254 nm UV 30 mins with AO
Rep1	1	0.0191037	0.00044006	0.496546	0.204476
Rep2	1	0.00317286	0.00025806	0.659754	0.167241
Rep3	1	0.0044871	0.00045244	0.807593	0.400535
Rep4	1	0.0118415	0.0118415	0.649094	0.353553
Rep5	1	0.0136023	0.00364466		0.164938
Rep6	1	0.0412346	0.0136023		0.406126
Rep7	1	0.0249019	0.0078125		0.176777
Log2(Fold change)	No UV	254 nm UV 10 mins	254 nm UV 30 mins	254 nm UV 10 mins with AO	254 nm UV 30 mins with AO
Rep1	0	-5.71	-11.15	-1.01	-2.29
Rep2	0	-8.3	-11.92	-0.6	-2.58
Rep3	0	-7.8	-11.11	-0.3083	-1.32
Rep4	0	-6.4	-6.4	-0.6235	-1.5
Rep5	0	-6.2	-8.1		-2.6
Rep6	0	-4.6	-6.2		-1.3
Rep7	0	-5.3276	-7		-2.5
pvalue				0.00202903	0.000858216
+AMT
Fold change	No UV	254 nm UV 10 mins	254 nm UV 30 mins	254 nm UV 10 mins with AO	254 nm UV 30 mins with AO
Rep1	1	0.307786	0.0376815	0.757858	0.907519
Rep2	1	0.406126	0.0421011	2.11404	0.986233
Rep3	1	0.353553	0.0356489	1.19885	2.28153
Rep4	1	0.287175	0.353553	2.95765	3.4822
Rep5	1	0.933033	0.143587		1.07177
Rep6	1		0.535887		0.870551
Rep7	1		0.287175		2.06902
Log2(Fold change)	No UV	254 nm UV 10 mins	254 nm UV 30 mins	254 nm UV 10 mins with AO	254 nm UV 30 mins with AO
Rep1	0	-1.7	-4.73	-0.4	-0.14
Rep2	0	-1.3	-4.57	1.08	-0.02
Rep3	0	-1.5	-4.81	0.26165	1.19
Rep4	0	-1.8	-1.5	1.56445	1.8
Rep5	0	-0.1	-2.8		0.1
Rep6	0		-0.9		-0.2
Rep7	0		-1.8		1.04895
pvalue				0.0127985	0.000783344

## Sheet: Fig 2o
Fig 2o	cDNA yield obtained in RT-qPCR experiments for PUVA damaged 18s-rRNA, normalized to SSIII.
18S rRNA
Fold change	SSIII	SSII	SSIV	TGIRT	MarathonRT
Rep1	1	0.505681	2.62979	0.80082	0.152671
Rep2	1	0.619596	3.01467	0.803461	0.149343
Rep3	1		3.76696	0.69573
Rep4	1		3.90656	0.743858
pvalue			0.000260809

## Sheet: Fig 2p
Fig 2p	cDNA yield for β-Actin using SSIV in different reaction buffers and different incubation time, normalized to a standard Mg2+ condition.
		Mn2+, 1hr			Mn2+, 10hr
Fold change	Mg2+	0.5 mM	1.5 mM	3.0 mM	0.5 mM	1.5 mM	3.0 mM
Rep1	1	2.97832	6.11478	8.69508	10.4071	19.3331	6.78618
Rep2	1	3.37246	8.15339	10.1169	13.1209	21.4782	7.77639
Rep3	1	1.89067	3.01927	2.11756	12.8768	19.6465	18.6293
Rep4	1	2.96062	5.0993	2.93732	21.0303	31.6208
pvalue						0.00476716

## Sheet: Fig 5h
HeLa US47 vs SH US47 DGs shuffle test								HeLa US47 vs HeLa VR1197 DGs shuffle test								HeLa US47 (+) vs. (-)								HeLa VR1197 (+) vs. (-)								HeLa US47 vs. AG (+)		HeLa US47 vs. GA (+)		HeLa VR1197 vs. AG (+)		HeLa VR1197 vs. GA (+)		Summary of overlap percentage (min(overlap)/min(total))
cov=0.05 f=e-9	average	cov=0.05 f=0.5	average	cov=0.01 f=e-9	average	cov=0.01 f=0.5	average	cov=0.05 f=e-9	average	cov=0.05 f=0.5	average	cov=0.01 f=e-9	average	cov=0.01 f=0.5	average	cov=0.01 f=0.5	average	cov=0.05 f=0.5	average					cov=0.01 f=0.5	average	cov=0.05 f=0.5	average					cov=0.05 f=0.5	average	cov=0.05 f=0.5	average	cov=0.05 f=0.5	average	cov=0.05 f=0.5	average	Comparisons	cov=0.05,f=e-9	cov=0.05,f=0.5	cov=0.01,f=e-9	cov=0.01,f=0.5
94	89.716	44	50.787	328	337.991	202	199.697	89	67.554	34	30.518	330	324.063	161	167.639	117	119.005	23	25.257					87	94.65	12	15.515					44	53.305	32	29.914	41	38.845	39	35.148	US47 (HeLa_vs_SH)	0.939394	0.842424	0.911003	0.807443
90	std	51	std	341	std	190	std	84	std	37	std	319	std	175	std	124	std	27	std					87	std	16	std					54	std	25	std	37	std	37	std	US47_vs_VR1197	0.569697	0.393939	0.652104	0.470874
91	6.33131	51	5.7707	329	9.92237	187	9.7925	84	5.91744	28	4.82649	308	10.4986	183	9.57405	109	8.27196	26	4.22976					98	7.65376	14	3.41986					50	5.47137	23	4.75933	34	5.35384	33	5.19895	US47 HeLa (+) vs (-)
104	real data	51	real data	350	real	202	real	83	real	30	real	335	real	166	real	116	real	23	real					87	real	21	real					53	real	35	real	34	real	36	real	VR1197 HeLa (+) vs (-)
92	155	51	139	332	563	209	499	82	94	32	65	326	403	158	291	132	189	32	43					93	189	14	29					58	125	34	120	44	167	37	166
87	P-value based on normal	46	P-value based on normal	340	P-value based on normal	192	P-value based on normal	82	P-value based on normal	37	P-value based on normal	313	P-value based on normal	159	P-value based on normal	115	P-value based on normal	25	P-value based on normal					95	P-value based on normal	18	P-value based on normal					58	P-value based on normal	36	P-value based on normal	44	P-value based on normal	30	P-value based on normal
85	0	57	0	338	0	214	0	82	3.92633e-06	28	4.52194e-13	340	2.76446e-14	148	0	107	0	26	1.36554e-05					96	0	13	4.0211e-05					49	0	35	0	37	0	34	0
94		55		340		210		81		33		332		169		106		23						84		15						49		30		34		41
76		45		342		182		81		27		326		156		125		24						96		20						55		25		42		30
101		52		352		199		81		23		319		164		123		32						103		17						55		31		35		32
97		59		350		203		81		34		334		168		106		25						98		12						49		28		40		41
82		51		335		205		81		24		309		166		126		25						92		11						58		30		41		41
90		46		342		208		81		28		331		164		115		21						95		13						54		23		38		45
81		57		342		211		80		35		326		160		131		29						104		19						56		27		34		36
89		51		329		199		80		28		331		173		117		23						85		19						55		27		43		34
95		45		331		198		80		27		326		155		114		20						102		16						62		28		40		37
83		51		340		199		79		24		337		173		122		21						96		17						53		31		31		39
91		49		331		203		79		25		331		161		114		27						94		14						54		33		45		38
77		48		330		201		79		30		332		161		123		25						96		17						61		27		33		27
95		55		338		207		79		26		317		169		113		34						103		15						54		31		37		36
84		56		327		202		79		27		338		177		116		22						104		17						54		34		44		34
78		48		323		191		79		22		305		168		115		31						94		18						59		27		38		31
70		33		349		207		79		24		318		178		120		22						116		22						59		30		43		31
92		41		347		203		79		25		343		166		136		27						94		20						58		28		36		32
84		50		338		193		79		20		322		168		108		32						91		9						59		27		38		40
89		56		352		198		79		31		332		156		125		25						77		12						58		26		43		36
92		44		346		191		79		30		308		154		115		30						111		11						52		36		31		39
91		55		339		201		79		32		326		157		121		21						97		18						55		29		45		36
81		63		331		187		79		24		331		175		119		25						90		15						60		34		42		36
88		32		357		200		79		25		314		171		128		28						96		11						42		35		41		34
76		48		342		198		79		37		320		160		127		33						107		18						62		27		41		37
93		41		330		192		78		32		321		164		110		23						85		15						58		24		39		31
79		57		334		183		78		29		310		165		116		22						101		14						52		27		34		28
84		39		329		187		78		25		312		172		115		27						100		20						52		35		35		30
92		46		343		205		78		37		332		176		130		30						76		13						56		19		39		27
85		58		349		209		78		25		330		181		122		26						101		18						51		32		42		27
85		55		342		184		78		36		333		182		108		26						93		23						58		29		33		32
91		55		355		203		78		32		330		154		121		26						88		13						52		34		37		44
92		45		350		205		78		33		322		166		118		30						83		15						46		31		46		34
96		54		332		186		78		35		319		165		130		30						104		15						53		31		35		32
90		52		321		200		78		26		329		166		128		20						93		16						47		26		35		35
88		40		344		189		78		31		304		170		119		32						87		16						49		22		38		34
86		37		337		194		78		34		321		161		105		24						87		14						55		30		42		38
90		56		344		198		78		33		307		151		114		21						109		24						45		37		31		38
83		51		319		194		78		32		327		190		129		22						103		21						62		23		36		33
80		49		330		205		78		31		320		171		124		21						98		21						51		25		34		33
90		45		323		211		78		27		333		171		118		28						95		21						57		34		37		42
88		58		343		199		78		25		330		160		116		26						79		15						52		33		38		38
75		54		347		200		77		28		319		177		122		26						107		14						67		25		39		42
92		54		349		214		77		25		333		182		129		29						95		20						55		32		40		32
99		47		346		193		77		32		325		152		110		27						100		17						46		33		39		42
86		47		334		185		77		30		318		166		102		31						90		17						47		30		30		36
83		50		341		200		77		24		328		166		113		33						109		14						53		28		31		33
96		40		347		179		77		31		339		158		124		28						96		18						58		26		35		41
84		47		345		192		77		32		302		166		119		21						96		13						58		37		46		21
96		58		314		189		77		32		337		170		114		24						82		13						46		43		31		34
84		52		346		192		77		34		305		180		116		25						87		17						52		37		42		36
94		44		335		189		77		31		340		169		128		21						89		20						55		27		45		38
88		55		333		200		77		23		298		174		119		24						96		13						54		27		40		29
89		46		326		207		77		30		308		167		130		22						102		17						62		25		42		41
89		48		350		201		77		34		330		178		122		17						93		18						55		31		38		34
76		63		330		201		77		28		331		157		107		25						102		11						60		30		45		26
89		63		320		196		77		28		331		154		116		25						94		19						57		26		39		34
90		52		324		193		77		25		341		159		129		26						89		17						42		27		36		41
83		42		333		212		77		21		341		158		124		25						93		13						61		29		33		37
86		60		346		191		77		29		328		159		121		24						91		12						61		30		39		32
87		52		343		192		77		28		322		171		125		20						91		16						57		32		39		32
102		44		336		201		77		29		311		174		110		27						102		16						52		28		32		38
91		50		344		215		77		28		325		163		123		19						95		14						58		27		39		35
83		46		342		212		77		31		319		172		129		26						93		18						48		30		31		28
89		53		332		189		77		32		335		164		128		35						88		14						60		29		47		36
91		54		353		210		76		33		340		181		121		21						86		16						61		26		35		34
92		49		354		207		76		40		329		173		134		30						97		19						47		29		41		40
102		55		347		209		76		27		335		165		125		26						92		12						43		25		40		36
82		49		329		207		76		31		320		166		123		21						99		16						41		29		28		39
79		48		327		208		76		31		316		178		124		33						98		21						50		33		26		33
88		51		338		217		76		29		316		163		124		29						84		8						60		30		30		27
96		62		364		203		76		27		328		183		118		27						86		18						54		28		39		28
91		54		349		190		76		27		326		191		106		26						102		19						56		30		37		38
91		48		310		200		76		28		300		161		124		28						81		13						51		32		41		33
93		39		341		227		76		31		314		149		126		21						102		10						58		40		41		40
94		48		345		191		76		30		327		176		100		24						88		17						59		32		35		22
96		47		327		195		76		33		327		160		124		24						76		12						47		19		44		35
83		57		345		192		76		37		329		167		120		28						91		14						55		25		31		31
88		47		334		203		76		36		307		169		119		30						87		22						59		29		36		38
80		45		328		203		76		36		313		168		129		21						87		15						56		41		33		44
102		33		354		210		76		38		332		174		121		28						97		18						46		31		42		46
84		55		332		187		76		30		336		161		117		29						105		18						63		40		47		32
94		48		353		198		76		33		328		146		110		24						95		22						56		26		42		34
99		52		339		198		76		28		318		156		120		22						89		15						51		35		41		39
94		40		351		219		76		34		317		184		119		24						88		15						46		32		46		42
90		45		337		198		76		23		323		168		118		27						95		18						54		33		45		38
85		48		343		209		76		28		338		184		106		20						89		8						54		28		35		44
80		46		346		188		76		23		313		173		120		24						86		16						45		32		38		38
85		56		337		196		76		22		321		171		129		26						106		15						43		33		33		36
87		53		364		213		76		35		333		159		128		17						95		18						51		24		39		37
88		57		348		190		76		26		354		182		111		29						100		19						55		28		35		39
101		47		314		207		75		28		313		159		114		27						84		14						51		31		32		38
94		53		343		202		75		21		332		192		128		30						105		14						55		29		42		35
97		49		353		184		75		36		333		153		98		20						97		18						50		26		42		36
87		54		344		196		75		33		324		169		124		31						93		22						41		29		28		28
85		44		331		209		75		37		342		167		116		20						106		12						59		37		34		33
84		58		334		211		75		35		332		180		111		23						88		16						56		33		42		31
78		46		335		205		75		29		329		161		115		18						94		18						51		30		44		40
92		57		338		195		75		29		322		162		132		26						88		10						51		24		38		36
88		37		332		174		75		32		329		174		120		28						97		14						45		30		47		39
98		61		327		197		75		32		321		154		119		30						97		14						46		31		39		41
80		55		351		202		75		34		317		163		104		36						102		14						58		27		27		24
97		51		338		212		75		29		323		187		117		32						97		19						55		28		34		30
91		64		316		185		75		30		339		163		111		26						97		16						53		31		42		37
87		54		334		196		75		29		313		168		126		24						103		15						47		30		36		35
95		46		329		220		75		32		330		183		118		19						101		18						52		35		41		31
88		57		348		188		75		28		325		171		106		24						105		12						52		30		38		39
81		48		335		197		75		29		317		180		117		14						85		11						56		21		41		32
95		54		333		210		75		34		318		150		103		26						85		13						48		23		38		37
94		52		351		194		75		33		319		165		126		27						100		17						57		22		39		42
95		54		341		194		75		30		334		170		131		26						93		18						49		32		39		30
100		53		353		207		75		30		343		171		101		22						87		17						54		24		40		44
78		55		346		194		75		28		316		170		119		31						99		11						54		38		42		26
90		54		320		195		75		32		310		180		139		32						99		9						47		29		40		40
96		62		340		188		75		33		333		172		114		22						95		11						52		30		47		35
84		58		347		188		75		31		315		160		110		31						104		8						54		31		43		42
87		48		342		201		75		29		320		171		124		28						94		17						52		36		38		32
91		55		345		194		75		28		334		162		124		19						96		14						50		35		34		40
88		54		346		200		75		36		331		171		109		24						94		15						59		39		37		32
85		37		339		216		75		31		336		171		135		24						92		17						55		28		39		35
85		48		343		182		75		26		327		161		95		27						103		14						51		29		39		32
89		49		349		208		75		26		315		175		135		31						94		9						45		25		36		40
94		55		333		207		74		30		315		176		121		28						98		18						53		30		38		37
88		53		332		219		74		24		324		155		116		18						104		9						44		30		34		32
96		53		320		204		74		32		321		167		129		24						96		11						56		20		35		47
86		55		336		204		74		39		322		167		129		24						108		18						62		24		50		34
85		43		342		207		74		37		333		163		116		23						94		10						58		26		33		34
93		50		347		198		74		35		324		175		112		26						91		15						47		32		43		40
83		50		342		193		74		39		311		174		115		21						101		14						52		35		39		41
92		48		342		203		74		38		314		183		118		28						99		19						46		34		41		35
83		53		345		208		74		41		325		147		123		20						97		13						63		27		39		32
94		53		343		191		74		30		328		168		108		22						88		13						50		33		44		41
95		49		342		211		74		21		326		173		121		19						103		19						43		32		30		27
86		43		325		197		74		32		300		165		130		21						93		15						60		23		38		30
84		42		326		218		74		29		302		166		119		28						103		21						39		29		44		41
81		50		349		193		74		27		335		171		105		27						94		12						47		18		45		36
83		42		327		194		74		24		331		173		135		26						90		12						57		33		40		30
93		49		330		205		74		32		328		170		118		29						96		18						50		33		43		25
91		51		351		195		74		17		338		179		114		37						88		17						49		31		35		44
91		51		339		206		74		35		317		177		116		26						100		18						54		28		39		40
95		55		339		194		74		29		325		170		130		22						95		15						54		25		40		28
87		44		345		201		74		28		320		160		115		29						87		16						56		24		27		35
86		62		339		196		74		29		336		163		120		34						95		15						54		30		43		27
90		42		347		210		74		26		321		166		121		23						104		17						61		26		49		31
83		46		341		204		74		35		306		175		127		20						97		16						56		34		47		39
83		54		346		200		74		31		327		171		112		28						86		14						57		24		34		35
85		52		340		200		74		29		325		176		111		27						98		15						52		27		37		43
90		56		315		212		74		31		299		172		119		22						85		21						58		30		32		33
88		56		322		204		74		25		330		189		132		19						89		15						49		31		37		29
88		52		338		203		74		31		312		146		117		24						86		16						59		30		41		36
88		52		328		204		74		21		305		167		142		29						102		21						49		22		41		30
84		49		334		205		74		31		328		171		108		30						92		18						65		27		38		34
89		53		348		200		74		30		323		181		116		28						101		11						58		37		31		32
88		50		342		187		74		25		319		173		111		23						96		13						55		28		39		38
84		57		332		192		74		35		329		166		116		28						88		15						60		34		43		39
89		58		343		191		74		31		307		176		98		29						108		17						47		28		41		36
92		61		337		195		74		30		307		182		124		36						96		20						50		30		37		31
88		50		335		196		73		31		340		172		110		29						91		15						60		27		35		42
81		52		343		210		73		26		311		174		126		33						98		12						64		32		41		29
91		57		307		212		73		30		329		179		120		25						92		14						56		29		33		34
92		43		349		198		73		34		346		165		125		25						91		14						57		35		44		32
91		40		323		187		73		29		308		179		110		35						112		8						52		27		44		33
82		56		337		204		73		33		334		159		114		25						90		22						53		34		43		36
77		58		338		196		73		30		310		187		117		21						90		12						54		23		35		35
89		47		335		206		73		34		321		159		119		33						92		17						58		32		37		30
96		49		369		208		73		31		329		156		114		36						92		14						53		28		39		32
100		52		344		200		73		33		319		158		111		17						109		15						60		34		41		34
76		49		342		195		73		22		324		171		121		23						96		10						48		22		35		28
89		51		343		221		73		32		318		165		120		25						93		19						55		20		36		36
95		54		341		198		73		35		302		174		113		29						94		15						57		27		37		30
94		51		334		208		73		24		332		174		90		25						100		16						54		39		44		32
88		54		347		209		73		18		329		166		130		21						93		17						52		32		32		35
93		60		335		194		73		23		343		167		142		29						95		20						51		28		45		49
95		53		333		182		73		30		318		178		110		21						90		18						56		31		38		30
83		46		329		209		73		39		335		163		115		22						104		21						60		36		38		36
91		45		313		189		73		28		327		158		132		25						87		15						64		37		33		32
91		56		343		204		73		24		319		154		122		27						104		15						44		32		41		28
78		47		343		192		73		25		323		164		124		20						93		16						56		26		45		29
92		51		353		199		73		32		341		150		136		22						102		13						52		33		44		47
83		58		341		191		73		28		329		169		125		24						107		17						43		34		38		32
83		47		342		190		73		29		312		156		101		26						97		12						51		33		35		41
75		57		333		197		73		27		326		161		118		26						97		10						52		23		42		42
83		56		320		206		73		33		322		158		113		22						112		16						55		24		41		30
90		50		327		208		73		32		332		170		115		27						82		20						51		25		32		36
107		49		345		194		73		32		335		180		109		26						85		20						48		39		38		36
88		55		356		195		73		24		325		175		107		22						115		17						49		30		34		38
80		45		339		211		73		30		343		167		110		23						100		15						60		37		39		30
90		49		338		184		73		26		308		171		112		21						92		8						52		27		41		31
93		52		336		206		73		33		340		156		123		38						109		15						52		33		42		33
92		43		338		190		73		32		320		172		123		27						76		16						49		32		34		42
99		53		333		194		73		34		347		159		132		23						89		16						71		33		37		38
93		51		329		193		73		32		311		161		105		24						89		15						45		20		49		40
94		45		334		188		73		29		322		177		138		17						111		17						48		31		37		38
89		57		336		188		73		33		339		164		118		25						93		15						57		33		40		37
86		55		334		188		73		35		332		182		122		27						109		14						54		24		38		37
72		49		318		178		73		33		320		159		110		24						102		14						60		27		44		34
95		52		325		187		73		30		314		169		114		26						89		11						52		34		33		29
86		49		343		204		72		36		344		175		110		23						104		18						52		33		43		29
82		55		351		200		72		31		325		164		106		27						94		13						54		25		40		36
86		44		358		216		72		23		324		148		112		23						97		13						46		30		38		41
85		51		333		201		72		28		339		159		133		22						98		14						57		35		41		40
88		57		322		184		72		36		305		165		129		32						101		16						59		26		43		34
86		51		339		207		72		29		337		175		123		34						98		9						46		28		51		32
87		43		348		207		72		29		328		159		123		23						87		20						49		26		33		35
88		43		336		200		72		28		332		178		127		28						99		13						55		25		31		34
85		54		336		207		72		36		313		156		125		17						90		18						48		31		41		41
86		46		331		190		72		27		305		177		119		26						85		17						48		23		39		33
100		59		324		188		72		26		322		172		120		22						81		15						57		31		31		43
86		41		335		181		72		35		298		160		118		23						91		16						60		15		32		34
100		51		335		199		72		30		324		169		114		33						92		17						59		29		37		32
86		48		343		200		72		31		329		175		110		23						99		14						51		29		51		33
85		43		338		197		72		33		305		165		126		18						101		16						52		20		42		37
87		56		326		218		72		33		327		180		111		22						88		15						58		36		44		39
91		64		335		196		72		33		302		161		126		26						89		23						58		32		42		37
91		51		338		211		72		23		327		166		130		17						81		13						49		30		43		30
96		52		342		200		72		26		321		173		105		30						100		22						60		32		40		43
100		52		297		202		72		36		326		156		121		25						94		17						58		31		36		33
95		54		336		182		72		36		326		180		116		17						88		12						48		30		46		32
82		70		335		207		72		20		326		173		109		27						93		12						47		39		44		28
92		50		334		219		72		34		322		191		132		25						96		14						61		20		45		40
89		62		334		187		72		27		330		175		116		24						98		13						60		39		42		34
91		47		339		199		72		30		319		161		125		24						96		16						57		25		37		27
97		50		348		193		72		27		308		164		109		22						101		19						55		24		47		40
93		54		318		214		72		33		333		166		115		26						92		9						45		28		41		47
73		58		349		193		72		42		330		181		120		24						92		14						57		29		36		34
96		43		333		222		72		32		310		156		122		25						104		20						50		24		32		30
98		56		366		198		72		29		320		185		116		27						105		15						65		37		33		30
92		49		335		200		72		25		315		165		116		29						82		12						54		24		40		33
85		54		345		209		72		32		319		174		125		27						97		11						47		27		36		29
86		49		332		201		72		39		307		176		136		16						96		15						50		27		35		45
89		46		325		213		72		42		323		169		100		29						96		13						47		26		35		39
87		57		336		211		72		27		335		192		121		24						112		18						41		26		36		36
91		49		333		202		72		33		310		165		131		21						102		16						60		28		31		38
94		61		342		193		72		33		330		181		119		27						102		29						56		29		49		34
80		55		343		193		72		39		318		169		117		20						96		12						48		28		28		29
82		58		343		208		72		30		337		164		132		26						100		18						49		34		32		39
95		54		343		201		72		33		336		168		122		30						86		14						54		26		41		41
96		51		340		216		72		34		305		157		117		25						86		15						48		31		36		39
79		57		346		177		72		27		331		180		106		33						100		13						62		32		36		37
81		54		343		203		72		34		334		158		109		29						99		15						59		28		32		34
103		54		338		189		72		26		326		162		116		19						89		17						61		32		39		39
84		54		337		196		72		31		341		171		118		35						103		18						49		40		45		36
92		46		351		200		72		33		324		144		122		32						101		18						56		31		32		33
93		54		321		194		72		36		332		159		121		16						95		12						52		22		35		42
83		57		335		195		72		24		315		169		127		28						92		18						54		28		39		39
92		58		336		198		72		26		314		157		120		22						93		14						57		25		42		41
90		50		347		190		72		27		325		160		120		37						98		15						64		34		40		29
98		53		330		196		72		34		318		151		107		34						96		16						57		30		47		44
79		58		336		203		72		42		330		161		123		29						85		20						58		31		47		42
94		49		320		190		71		28		337		175		117		30						100		18						49		32		34		35
91		44		344		182		71		35		339		184		119		27						83		13						63		34		37		31
89		58		332		217		71		40		322		186		119		21						112		11						43		32		37		40
80		55		330		202		71		39		333		158		106		23						98		19						69		31		42		34
89		51		341		202		71		33		316		181		131		20						85		21						58		42		28		39
82		58		354		215		71		28		333		158		110		27						102		14						61		39		37		30
87		48		333		194		71		30		321		159		127		22						87		14						56		42		43		37
95		56		352		198		71		27		323		177		121		25						99		10						55		29		39		38
90		49		326		198		71		45		310		160		141		29						93		13						61		31		33		35
90		53		340		207		71		24		316		162		132		26						95		19						54		34		39		38
87		54		328		207		71		27		346		178		113		28						102		20						60		34		38		34
97		53		346		207		71		39		298		184		110		27						92		18						60		28		27		33
91		39		348		200		71		39		316		170		125		28						102		19						48		20		39		38
86		48		327		206		71		28		344		169		105		28						82		16						57		37		39		37
89		57		353		204		71		36		337		186		111		27						88		21						51		33		40		31
81		42		348		212		71		33		334		169		98		31						96		19						43		36		51		39
90		46		336		199		71		31		321		188		132		31						105		12						61		34		38		33
83		46		346		201		71		24		329		178		120		23						97		20						56		33		41		47
87		56		328		217		71		35		331		186		111		26						88		18						48		35		45		47
91		51		337		193		71		34		321		177		121		34						98		17						49		25		50		26
93		54		339		210		71		23		310		174		134		22						84		20						51		28		44		36
84		49		342		182		71		29		339		167		111		23						89		18						43		28		38		34
81		49		324		195		71		33		336		173		114		29						107		17						48		38		46		30
90		61		335		199		71		37		328		166		115		23						95		17						62		24		40		31
92		54		337		181		71		34		321		172		120		20						96		12						56		33		41		34
96		51		315		198		71		21		326		168		126		24						92		13						41		24		35		33
83		58		321		198		71		32		297		159		112		23						89		20						53		31		45		36
83		52		333		206		71		25		339		163		130		29						97		15						59		31		36		36
88		46		348		200		71		34		326		161		119		30						99		15						47		29		37		30
93		49		325		195		71		29		318		179		121		28						89		14						49		26		50		33
90		44		334		199		71		37		332		171		113		20						87		13						53		34		40		24
94		45		339		189		71		26		316		150		108		29						91		17						55		35		49		33
90		49		339		208		71		38		317		172		110		27						89		19						44		35		36		31
89		43		346		208		71		33		321		174		124		22						98		18						45		35		50		27
98		49		322		208		71		27		319		156		107		31						110		13						49		35		38		31
93		51		352		185		71		29		323		172		108		22						88		19						55		27		38		23
93		43		330		201		71		25		315		179		122		22						99		14						47		31		35		42
91		55		336		191		71		40		326		162		123		23						89		11						55		23		31		38
86		56		329		200		71		37		302		158		129		20						93		20						44		25		40		34
90		44		335		190		71		38		331		171		117		27						97		14						58		25		37		37
80		55		335		198		71		29		327		172		116		26						99		16						42		34		41		34
90		47		327		207		71		33		318		158		129		18						93		13						62		29		41		38
98		47		329		208		71		39		327		171		122		24						106		12						58		27		35		32
88		46		319		191		71		25		336		165		125		33						90		12						50		36		37		41
90		48		327		220		71		28		314		166		130		30						84		13						49		27		47		36
93		50		335		182		71		34		326		176		110		28						93		15						57		23		38		44
93		45		335		190		71		37		329		165		115		23						82		25						50		21		41		39
83		42		326		204		70		31		332		159		111		27						93		14						46		30		43		35
88		57		329		206		70		29		327		176		131		22						93		21						52		31		38		40
79		41		332		186		70		31		331		177		112		19						103		17						57		34		33		35
95		53		329		196		70		34		321		172		105		20						96		15						55		27		45		37
86		49		332		197		70		29		303		168		122		18						101		18						55		28		36		29
89		47		332		201		70		36		335		183		132		18						84		14						58		41		32		31
87		55		340		212		70		39		344		176		120		26						102		17						51		28		35		41
98		55		337		202		70		30		332		165		114		24						99		16						56		36		37		35
83		51		356		203		70		38		320		177		113		25						95		16						52		33		40		40
97		44		333		199		70		26		309		161		128		21						83		15						64		27		40		37
91		52		326		188		70		36		328		179		113		23						91		20						49		31		34		40
93		45		339		183		70		29		329		178		105		28						99		16						47		29		41		34
98		50		318		189		70		36		326		169		111		34						98		20						39		33		30		45
91		52		333		200		70		26		332		161		117		21						92		19						61		18		32		43
92		52		347		204		70		32		307		177		115		22						107		17						52		37		50		29
96		61		327		192		70		29		316		153		124		25						96		16						57		29		36		28
93		38		336		206		70		32		329		168		109		22						90		14						46		27		48		33
91		49		336		207		70		37		316		166		134		25						102		14						51		31		31		38
90		46		335		193		70		32		336		165		127		19						96		12						63		33		30		26
91		58		352		203		70		41		324		159		123		29						101		21						62		33		48		33
95		53		327		207		70		26		322		176		126		22						89		15						49		26		35		25
96		59		333		207		70		28		333		175		107		25						95		14						56		29		46		35
106		53		353		208		70		28		329		169		113		32						96		15						54		27		40		40
97		50		339		189		70		33		334		168		120		27						78		9						52		31		48		35
96		58		323		205		70		30		323		162		122		31						94		18						64		30		33		31
79		52		345		196		70		30		323		169		130		28						89		21						55		34		40		40
84		50		340		186		70		42		327		180		101		30						74		13						51		26		43		35
90		45		341		194		70		29		310		168		113		23						97		15						54		26		47		44
99		50		338		197		70		28		336		154		118		26						87		16						52		29		34		46
97		50		333		198		70		30		327		174		121		20						92		11						52		33		47		47
88		45		352		196		70		27		312		191		110		29						84		12						52		26		45		40
84		40		320		196		70		20		331		161		120		29						94		14						51		35		45		37
93		45		336		204		70		29		332		166		113		20						95		18						56		25		42		27
92		60		329		206		70		29		328		174		120		23						70		16						47		33		36		41
94		55		337		212		70		31		330		168		102		25						90		20						59		28		31		32
86		50		337		193		70		30		320		165		132		26						89		18						49		23		32		36
99		40		323		203		70		33		347		164		120		25						94		14						56		26		41		50
93		42		342		176		70		30		314		157		117		25						95		15						44		43		38		29
83		47		341		195		70		28		318		172		117		24						85		14						56		25		43		30
85		59		324		207		70		30		322		191		113		26						84		17						41		33		29		32
73		61		338		212		70		42		315		179		121		20						103		15						59		30		45		37
90		56		336		199		70		30		310		172		130		21						93		13						54		22		35		29
92		51		347		195		70		27		335		176		130		22						87		12						56		31		47		32
96		45		344		199		70		24		334		163		116		30						104		21						54		29		41		31
99		51		337		201		70		23		319		171		124		20						86		18						62		37		38		32
96		48		331		200		70		27		331		173		115		32						88		17						47		25		55		41
80		46		349		202		70		34		334		158		124		26						99		11						52		37		41		35
91		50		335		177		70		37		310		179		112		19						91		22						49		25		37		40
89		52		324		188		70		34		310		172		112		26						94		14						61		29		37		32
80		59		347		198		70		38		323		180		114		22						100		14						48		31		37		40
88		49		338		189		70		28		328		158		126		31						104		18						61		25		37		43
78		49		329		192		70		31		335		185		120		34						113		19						51		34		30		32
95		52		332		188		70		28		331		170		115		22						90		15						59		26		39		30
89		60		330		181		70		27		343		165		116		18						94		16						56		32		43		38
84		53		347		195		70		35		322		172		109		35						101		18						49		32		43		33
85		55		332		203		70		26		320		179		117		26						91		24						59		34		35		31
90		51		325		187		70		34		348		176		122		35						100		14						51		20		37		43
86		48		330		207		70		31		334		177		114		30						97		13						55		27		48		28
88		49		343		183		69		27		332		172		127		18						89		17						64		22		40		39
80		53		344		201		69		31		315		190		125		18						102		19						56		38		38		29
102		47		360		193		69		27		322		167		134		27						94		21						48		29		49		33
82		52		328		202		69		33		330		161		114		17						102		22						59		32		33		40
93		50		338		204		69		22		321		164		106		21						101		21						52		39		46		29
75		47		340		198		69		36		315		182		117		18						119		18						57		33		40		25
91		54		326		189		69		31		344		160		132		33						99		20						62		27		34		30
99		49		341		184		69		30		336		184		113		31						97		24						49		35		36		39
85		55		338		187		69		33		334		175		118		21						101		14						51		23		46		37
81		51		340		200		69		36		330		162		123		26						95		15						55		25		37		36
94		54		328		197		69		35		308		166		116		27						86		14						46		29		47		39
93		61		327		198		69		23		312		174		134		24						100		14						54		34		42		41
92		40		357		201		69		41		317		177		122		25						91		16						68		34		38		27
90		55		358		213		69		26		319		180		117		17						86		21						43		29		43		42
92		45		329		207		69		28		317		174		114		28						95		16						54		32		22		36
90		57		332		201		69		26		313		156		126		24						89		19						48		35		31		33
89		48		332		198		69		34		338		165		119		23						90		13						57		27		43		36
83		47		348		198		69		21		318		175		122		23						113		12						69		35		42		29
93		38		324		210		69		27		334		163		111		18						92		18						61		29		34		34
91		50		338		191		69		28		346		176		119		28						98		19						59		32		37		40
93		48		332		192		69		30		323		162		127		22						103		18						52		30		41		41
88		52		356		195		69		35		299		162		122		28						95		17						54		28		34		36
95		40		333		188		69		32		318		177		113		19						89		13						59		19		39		33
93		53		344		193		69		29		334		169		116		26						102		15						52		33		42		30
91		56		333		200		69		28		324		187		122		28						85		11						49		27		28		37
83		57		346		190		69		31		320		172		117		23						99		21						53		37		52		40
98		50		335		192		69		24		303		153		115		29						94		14						49		27		34		37
88		44		343		208		69		35		316		151		108		28						102		20						49		30		44		44
93		40		344		198		69		28		321		161		129		21						100		17						49		34		41		40
93		50		324		195		69		21		303		188		123		28						107		15						55		29		37		30
97		51		335		193		69		29		335		171		125		32						95		17						58		38		40		42
91		51		336		199		69		32		330		164		122		22						105		16						58		31		37		26
90		49		345		193		69		36		318		179		112		28						104		19						60		23		34		31
86		65		321		185		69		30		322		163		135		19						99		15						44		37		39		26
95		49		323		186		69		33		333		166		117		29						92		16						46		34		37		37
97		48		340		203		69		32		330		157		126		21						83		13						54		27		34		29
88		43		349		218		69		33		348		152		126		18						102		10						65		29		44		30
88		41		322		199		69		29		316		171		124		25						99		14						46		24		50		42
88		54		348		197		69		22		330		178		107		25						123		21						51		32		32		38
85		53		333		185		69		35		324		162		127		25						98		12						52		38		45		39
78		56		344		208		69		29		324		170		123		30						101		18						48		32		40		41
92		56		344		207		69		30		323		136		119		25						103		19						45		32		31		30
88		45		338		217		69		33		339		177		126		21						103		16						51		37		35		37
95		56		324		209		69		42		333		178		124		34						100		14						63		34		53		31
85		41		339		209		69		27		322		164		122		25						94		13						63		26		45		30
84		56		334		217		69		33		311		154		124		26						84		12						50		36		35		35
83		51		337		194		69		34		325		171		117		25						81		12						55		30		41		36
82		53		359		202		69		34		326		172		115		26						91		13						48		40		37		40
106		41		334		204		69		33		322		179		119		27						104		14						60		29		31		38
79		45		349		187		69		36		329		174		116		32						98		18						57		38		47		26
97		51		336		193		69		40		346		146		124		24						83		19						50		36		44		35
78		47		347		205		69		24		339		173		114		25						96		17						56		29		36		49
94		44		336		197		69		20		324		177		114		32						88		14						51		33		38		40
83		53		324		217		69		33		309		169		118		24						85		24						50		22		38		37
83		52		325		212		69		36		334		172		111		24						99		14						46		26		36		24
86		52		329		196		69		25		333		178		119		19						100		15						56		33		36		28
96		48		337		188		69		25		317		170		106		26						95		18						50		23		45		32
85		52		329		203		69		28		317		173		113		26						104		17						53		33		47		42
86		47		338		169		69		33		324		166		103		20						83		18						45		32		29		36
96		49		330		206		69		34		315		167		112		26						101		14						50		31		39		33
86		48		353		205		69		31		309		146		127		29						95		16						52		37		33		39
99		53		330		193		69		38		322		173		130		19						86		19						59		37		47		30
91		54		336		192		69		27		336		173		115		30						94		17						66		32		31		48
91		45		315		207		69		22		336		156		110		33						99		13						63		30		46		33
82		37		330		201		69		28		308		169		114		24						87		15						51		30		46		36
90		58		344		188		69		25		315		180		117		27						87		18						55		30		30		33
91		50		319		200		69		37		310		170		119		31						87		20						49		33		48		32
97		51		333		199		68		23		312		161		118		30						93		14						56		30		30		33
92		54		346		184		68		31		328		169		117		32						89		12						54		23		42		43
84		56		339		199		68		30		307		163		120		26						107		20						52		23		43		42
82		53		329		195		68		27		311		163		110		27						95		19						52		26		43		38
90		58		327		196		68		32		311		182		110		25						90		14						54		34		42		42
83		47		347		205		68		34		336		169		95		20						89		15						57		26		43		35
88		49		340		200		68		29		327		158		115		26						88		15						54		30		37		29
89		49		326		201		68		40		320		156		122		27						97		18						55		37		39		31
90		56		356		186		68		32		331		163		117		17						100		18						59		38		40		30
88		55		346		203		68		31		324		171		127		29						93		20						47		28		35		35
90		44		344		201		68		31		335		142		130		21						100		15						54		34		30		33
80		52		353		188		68		26		337		168		103		18						98		12						57		35		28		31
97		54		326		194		68		34		312		171		130		15						104		8						51		30		32		36
85		52		343		177		68		40		309		163		121		25						97		16						61		26		40		31
82		52		324		200		68		24		300		164		107		22						90		13						55		31		39		39
83		53		344		212		68		31		324		159		126		18						88		15						55		18		45		35
80		53		341		183		68		23		331		152		116		24						92		16						56		25		45		36
95		48		350		215		68		30		323		161		108		24						94		16						54		26		28		38
86		50		342		211		68		27		331		171		129		33						90		16						51		37		46		37
93		48		335		197		68		24		323		160		130		21						90		18						52		25		37		43
93		61		334		195		68		35		310		175		102		26						106		11						56		32		39		38
101		53		333		215		68		30		339		170		116		19						111		9						44		33		39		41
100		51		332		224		68		31		325		184		109		29						98		18						56		33		40		36
90		57		355		188		68		29		325		186		111		24						100		16						54		27		40		33
94		49		333		210		68		27		324		159		107		23						95		16						52		34		35		34
88		51		350		211		68		40		330		172		114		26						87		20						54		28		36		31
86		47		328		193		68		35		333		183		138		27						100		18						51		29		45		35
92		48		345		193		68		34		320		171		125		23						90		13						49		33		43		34
88		52		341		203		68		22		327		164		115		20						91		7						47		28		35		37
93		60		337		211		68		31		323		178		118		25						90		18						57		32		37		28
74		64		333		205		68		36		337		157		120		24						103		11						47		29		32		29
86		43		332		212		68		26		316		185		123		23						84		14						48		23		41		28
84		41		335		198		68		41		339		153		116		31						90		22						50		34		35		38
91		60		348		207		68		31		326		176		121		25						94		15						49		27		41		39
89		49		349		208		68		30		332		186		126		27						96		14						47		25		41		37
85		42		347		212		68		34		306		155		118		26						100		12						57		27		47		34
92		48		338		185		68		28		316		174		107		21						85		19						42		29		42		32
86		39		337		206		68		38		321		168		125		27						88		20						55		30		27		43
90		62		338		193		68		30		304		156		138		27						83		12						42		25		39		36
102		49		332		204		68		26		313		173		116		21						89		18						55		31		40		25
82		53		348		209		68		32		342		157		121		31						92		20						56		27		47		35
88		55		326		204		68		42		332		160		109		34						93		11						43		37		39		32
94		54		339		199		68		28		335		163		129		26						95		13						48		38		39		45
92		54		351		195		68		31		312		163		115		26						92		19						57		23		44		33
89		50		343		187		68		25		322		175		107		22						84		19						51		32		47		41
82		51		338		195		68		30		312		175		118		24						100		10						58		39		32		25
82		59		337		204		68		32		319		151		119		31						95		16						56		33		47		47
98		49		341		207		68		33		329		174		117		24						92		19						46		29		44		29
92		49		334		188		68		26		320		160		117		22						97		13						57		25		44		32
93		52		322		192		68		25		333		169		111		26						99		12						59		36		41		47
82		54		324		217		68		33		328		169		112		26						85		12						49		29		36		33
85		46		322		206		68		31		338		156		113		25						84		18						53		26		31		30
102		49		331		209		68		30		311		164		113		23						100		18						52		32		35		40
89		52		353		213		68		32		315		149		105		28						102		20						49		24		41		35
95		47		334		197		68		25		318		168		119		28						92		16						59		32		46		36
91		50		343		218		68		33		331		171		106		27						102		16						50		23		36		36
90		51		343		201		68		31		327		179		128		31						83		9						51		39		43		36
81		46		346		204		68		31		315		172		119		26						93		11						60		45		40		37
80		53		362		216		68		27		312		179		106		24						79		15						52		27		37		40
89		41		332		190		68		30		319		148		120		23						100		11						48		27		37		39
95		51		360		192		68		24		315		188		106		21						94		17						50		22		36		39
91		43		332		201		68		19		314		184		107		25						95		12						51		28		37		40
78		45		335		201		68		25		320		189		134		21						90		16						51		28		46		33
102		52		350		183		68		35		324		164		131		29						100		14						48		28		31		37
86		50		332		204		68		36		322		189		124		24						86		10						59		24		42		36
93		56		338		204		68		30		322		160		115		19						95		9						51		32		37		37
81		52		345		194		68		36		322		161		115		25						84		15						55		24		38		37
86		49		343		204		68		24		305		143		111		29						96		13						49		38		38		41
97		50		338		225		68		37		326		184		111		21						103		14						56		27		35		28
91		57		337		202		67		28		331		184		117		23						104		17						35		36		35		38
93		54		354		199		67		39		322		168		107		29						95		24						51		28		41		29
93		56		343		194		67		40		323		142		125		33						88		17						54		26		41		46
88		61		331		201		67		39		299		174		126		25						115		15						52		31		37		36
86		47		349		209		67		40		319		167		115		34						83		14						44		32		47		39
89		64		340		207		67		37		327		184		125		27						94		12						51		24		35		35
85		44		344		184		67		29		313		162		120		23						96		18						52		31		39		27
102		57		347		211		67		38		317		171		104		28						104		18						48		30		43		34
86		43		328		207		67		33		335		184		121		20						84		12						49		37		32		38
93		46		324		199		67		24		322		168		114		27						96		19						51		38		40		46
87		48		354		197		67		27		320		180		117		22						82		17						62		25		35		36
95		53		345		182		67		33		304		158		124		22						91		11						48		33		33		41
91		50		332		211		67		37		323		171		114		21						101		13						46		24		41		25
97		50		353		198		67		36		318		152		120		29						98		8						53		27		31		38
93		57		335		202		67		30		330		156		109		32						114		21						49		29		38		40
99		49		336		212		67		24		319		184		108		28						85		16						61		23		38		32
98		47		336		214		67		27		330		174		113		27						85		12						58		33		37		42
87		55		340		203		67		25		324		168		131		24						82		14						51		25		37		31
89		40		329		213		67		30		321		167		127		26						83		10						55		32		38		36
92		56		333		179		67		25		333		162		100		25						101		17						54		31		38		37
91		52		324		187		67		24		334		171		117		18						97		20						53		28		44		30
95		50		331		197		67		33		347		164		115		26						90		11						46		24		33		38
98		47		353		203		67		24		307		160		124		30						103		21						54		31		38		26
89		59		332		212		67		33		313		173		115		24						104		12						53		32		42		35
84		51		346		207		67		33		327		172		104		28						104		18						43		26		32		39
87		62		351		199		67		29		336		161		127		22						100		20						54		28		38		28
91		58		327		216		67		29		318		171		104		28						102		16						46		25		41		36
88		51		322		208		67		30		327		147		118		25						97		18						58		37		37		39
97		58		348		209		67		22		324		144		113		24						108		19						49		18		50		33
79		50		340		205		67		32		317		156		115		27						112		19						62		32		46		34
88		53		335		194		67		26		329		165		126		17						96		12						53		36		42		39
99		44		337		196		67		31		328		163		110		29						92		13						58		30		30		24
88		49		348		209		67		24		321		151		117		23						94		14						56		30		33		48
96		61		341		196		67		34		333		145		119		28						89		15						52		28		45		34
82		56		315		191		67		38		309		173		123		26						99		13						57		36		41		39
82		47		332		188		67		29		329		161		129		19						98		16						57		33		42		31
86		49		342		202		67		39		335		167		124		23						100		14						56		31		35		32
98		52		346		179		67		24		311		168		111		24						87		14						58		22		40		34
93		52		345		202		67		27		335		166		106		24						94		20						52		23		33		35
96		53		345		202		67		22		312		161		114		28						78		24						61		31		41		36
90		53		347		194		67		34		322		177		122		23						99		16						45		25		51		44
91		51		342		210		67		32		334		179		122		24						102		19						53		33		46		43
79		38		353		196		67		34		308		162		122		19						97		15						63		29		35		35
87		52		343		204		67		27		316		171		113		25						105		20						49		32		38		41
90		47		348		191		67		30		328		174		119		26						97		17						60		34		43		34
93		54		345		217		67		36		328		157		135		26						90		19						51		31		46		31
87		54		349		201		67		32		328		169		129		32						94		15						48		28		41		35
103		55		333		193		67		25		328		161		121		34						86		12						63		24		38		41
106		55		351		188		67		33		342		184		128		24						86		13						52		25		46		39
86		54		346		211		67		38		315		167		107		25						100		19						50		43		40		24
94		43		337		192		67		33		331		175		104		25						91		14						58		36		42		37
85		54		339		210		67		37		331		157		112		22						94		16						62		21		38		32
91		43		329		175		67		37		336		165		115		24						104		18						55		27		41		35
85		47		334		181		67		26		321		177		124		16						84		13						55		24		42		35
86		49		332		201		67		29		311		169		115		31						111		21						51		33		37		28
91		51		337		195		67		33		337		168		120		25						88		22						52		30		48		33
98		46		352		202		67		26		335		171		106		21						97		13						55		32		39		36
88		61		331		193		67		28		322		162		134		31						91		11						54		30		29		42
91		48		329		185		67		38		319		179		117		21						99		20						41		33		49		34
104		47		322		186		67		32		313		188		123		27						100		13						47		27		40		35
78		49		343		194		67		31		328		170		126		23						94		16						59		29		43		36
94		54		346		213		67		30		331		176		105		29						96		18						51		25		31		25
96		55		328		203		67		26		327		158		113		26						94		17						65		28		37		38
90		50		331		197		67		31		332		163		125		20						105		17						45		29		51		34
81		56		337		187		67		34		338		176		124		20						107		14						53		22		37		42
88		54		330		195		67		30		329		166		131		32						85		13						61		31		40		29
91		58		341		188		67		23		329		160		120		25						102		5						62		28		33		32
100		58		351		207		66		38		320		159		119		21						90		10						51		31		38		34
90		58		339		186		66		28		316		157		114		19						87		7						47		27		41		33
95		48		330		217		66		40		315		174		102		29						99		15						44		33		39		36
89		46		344		216		66		30		319		177		120		26						86		16						46		31		39		37
82		48		354		211		66		28		330		180		121		23						94		14						57		34		40		32
85		48		324		193		66		38		335		170		146		22						101		17						61		31		31		29
91		53		328		219		66		30		306		151		119		25						96		12						50		26		42		34
83		48		339		209		66		28		311		168		116		27						107		24						59		39		39		33
84		49		345		195		66		28		314		165		120		25						101		10						50		30		38		35
85		49		331		182		66		26		319		166		118		22						77		17						56		29		36		42
90		50		345		196		66		28		338		176		118		25						96		15						51		39		35		31
83		54		339		195		66		32		330		153		112		22						87		12						58		29		39		35
85		52		333		198		66		30		339		177		122		34						89		15						49		25		46		31
83		43		342		211		66		37		307		170		128		24						93		12						45		36		49		25
86		59		332		200		66		31		327		170		104		24						94		16						53		31		38		44
89		48		333		202		66		34		330		170		117		19						94		17						50		26		47		41
105		42		337		203		66		31		326		179		128		20						99		15						50		29		33		30
87		55		334		214		66		27		312		169		106		20						96		22						44		27		30		47
91		54		349		210		66		28		329		163		138		24						112		17						51		39		42		31
91		51		332		187		66		32		333		175		114		23						86		19						57		25		53		34
88		55		340		211		66		32		328		164		111		28						106		26						55		31		38		46
96		47		345		214		66		36		296		166		122		25						100		18						48		29		32		30
87		61		342		191		66		34		317		164		122		25						95		14						49		23		39		31
101		53		341		210		66		37		314		174		139		25						89		13						50		35		40		24
85		45		330		195		66		31		317		157		137		25						106		10						55		33		36		28
97		48		313		225		66		29		333		169		110		19						83		12						47		30		43		46
74		54		331		199		66		22		332		180		121		21						96		13						59		39		38		32
94		55		344		215		66		25		328		182		110		28						85		13						57		28		28		37
87		37		324		198		66		38		329		175		113		31						97		13						59		36		32		41
98		49		337		215		66		30		322		159		122		25						103		19						53		29		32		31
94		39		337		204		66		29		328		151		119		22						96		15						51		27		36		33
104		46		358		179		66		28		321		171		108		18						81		21						57		24		34		32
93		60		333		209		66		24		329		167		104		25						85		19						49		36		48		33
84		59		355		189		66		32		348		174		116		32						85		12						56		28		35		28
96		58		323		215		66		31		329		163		123		29						84		15						52		38		35		43
100		56		349		213		66		26		330		180		112		26						86		18						58		26		33		36
92		51		323		192		66		20		318		153		112		26						88		18						50		29		42		42
90		52		343		201		66		27		333		152		116		24						96		11						46		30		39		34
97		50		325		207		66		22		328		170		107		30						100		14						47		26		41		37
90		45		329		210		66		35		336		162		122		32						100		19						48		24		31		40
104		42		338		205		66		37		329		164		113		31						91		18						53		29		33		32
86		43		350		196		66		35		319		168		112		22						82		16						52		25		37		38
78		45		332		196		66		29		310		152		103		21						89		19						51		35		25		35
91		49		335		188		66		23		325		147		132		22						78		17						59		30		50		31
81		47		348		207		66		24		329		181		121		17						94		15						53		22		42		33
97		53		347		210		66		25		318		166		119		31						93		18						57		25		41		33
96		55		344		199		66		33		319		162		123		24						80		13						54		25		45		32
92		54		356		191		66		37		316		155		132		23						97		17						53		30		38		33
88		59		341		196		66		29		331		166		129		27						81		19						45		29		43		34
100		56		322		188		66		30		332		162		123		22						91		14						58		25		42		39
81		50		343		207		66		33		329		179		117		31						97		10						46		21		39		36
87		46		335		208		66		33		313		174		122		29						88		10						69		35		38		49
89		53		349		211		66		30		327		179		119		37						97		12						42		30		46		38
86		59		340		193		66		28		346		143		127		27						101		14						45		29		38		37
97		58		342		193		66		31		329		160		128		27						83		12						50		43		43		29
98		53		344		205		66		28		325		176		120		25						100		10						49		35		43		35
88		53		347		189		66		36		325		161		116		27						68		17						51		29		35		32
97		51		344		203		66		31		299		147		130		28						86		17						49		34		36		32
103		51		335		211		66		31		333		163		115		32						97		7						48		40		34		41
82		52		323		202		66		30		332		166		110		25						94		11						50		28		37		43
82		53		330		197		66		29		336		175		117		27						99		14						55		30		37		40
89		47		337		200		66		33		340		160		118		33						87		14						48		34		35		27
89		52		343		192		66		26		328		171		126		29						108		16						55		33		40		41
84		52		338		182		66		30		332		169		122		21						89		16						54		30		50		32
91		61		329		199		66		31		320		167		122		30						98		10						52		27		33		41
88		53		352		187		66		26		337		164		110		18						92		13						52		28		42		28
89		54		328		183		66		40		309		162		125		33						98		17						47		26		37		32
97		48		334		186		66		27		313		152		131		25						111		12						44		30		32		31
95		63		352		211		66		27		323		172		122		20						94		14						65		33		34		31
89		50		328		204		66		33		323		175		109		33						79		12						53		28		44		40
85		59		333		209		66		32		323		171		119		28						104		8						48		34		45		32
94		47		330		184		66		19		338		163		140		20						105		18						43		26		38		41
87		49		343		203		66		35		326		166		121		27						93		13						57		31		34		40
87		51		343		193		66		34		327		156		114		35						88		19						52		36		31		48
92		39		339		200		66		36		313		164		123		17						93		13						55		30		38		26
92		58		338		211		66		29		335		155		107		28						97		16						62		32		44		25
77		60		344		192		66		36		320		164		132		25						92		16						48		34		39		33
90		60		336		194		66		32		311		166		125		24						105		13						53		32		43		36
82		60		334		202		65		30		333		152		123		25						101		13						55		31		27		27
89		47		326		202		65		25		336		183		116		25						106		13						42		35		31		33
92		55		339		205		65		27		336		155		135		26						88		12						47		39		36		34
83		49		343		192		65		25		310		167		117		30						96		11						53		29		39		37
98		58		345		207		65		23		323		180		128		29						96		15						55		25		43		27
87		32		340		202		65		34		333		173		108		32						106		19						51		25		34		33
86		38		351		192		65		27		330		165		128		27						95		14						59		35		37		39
88		51		328		190		65		28		324		177		118		26						98		17						50		27		31		38
104		52		347		217		65		29		319		174		117		23						93		14						51		33		45		31
95		62		350		188		65		35		314		172		122		31						105		20						49		43		33		50
89		55		342		194		65		26		320		156		116		20						89		16						58		36		43		32
89		41		344		211		65		31		322		170		119		24						93		11						49		32		39		40
92		42		331		193		65		35		334		170		120		26						94		17						59		29		41		39
94		40		319		211		65		33		339		185		117		25						100		11						58		28		39		37
102		45		342		207		65		28		333		163		112		24						94		16						52		38		49		36
97		51		335		211		65		37		318		170		122		26						97		19						52		34		37		41
104		53		321		200		65		24		320		180		114		25						100		15						54		22		43		32
85		45		334		195		65		34		318		158		113		28						88		13						59		25		37		33
95		51		337		209		65		35		327		165		118		23						96		14						57		30		33		32
87		54		341		211		65		21		337		172		106		24						84		18						56		28		26		32
77		54		334		188		65		38		299		168		114		27						101		21						52		25		48		32
80		52		358		205		65		31		322		159		133		26						88		11						53		35		46		33
89		44		334		211		65		30		343		162		120		30						99		13						58		28		29		33
88		47		331		201		65		30		317		161		123		15						83		16						52		25		32		36
86		53		347		208		65		34		324		174		120		24						85		17						49		30		38		42
85		57		338		199		65		31		302		163		128		18						93		16						47		31		33		30
96		48		357		201		65		25		312		164		118		30						87		16						59		25		43		32
88		57		340		195		65		29		313		163		123		25						100		22						58		30		38		26
82		57		317		211		65		31		329		178		112		24						85		22						54		26		36		36
90		52		341		209		65		28		329		167		125		20						95		20						55		29		44		40
101		46		342		211		65		26		319		163		129		22						102		14						52		32		42		35
106		57		339		205		65		41		329		156		118		26						94		15						51		28		44		33
78		50		347		192		65		30		328		155		126		24						85		20						61		37		38		43
97		33		319		191		65		25		339		166		117		25						81		11						50		29		47		41
74		44		344		200		65		31		320		188		120		25						98		16						54		35		45		37
85		53		353		213		65		30		307		166		115		31						101		13						59		36		29		36
98		57		347		180		65		25		347		154		140		26						90		16						51		35		34		34
82		44		336		211		65		32		331		166		119		31						87		22						55		39		40		34
90		57		352		205		65		29		327		169		118		30						88		16						49		24		41		28
96		55		328		219		65		30		327		184		116		20						88		12						50		35		37		37
94		58		335		191		65		35		346		156		125		14						92		14						51		31		35		38
78		43		334		207		65		32		316		151		122		20						83		15						55		34		36		33
91		55		349		206		65		33		338		187		125		16						94		14						52		31		40		25
99		48		348		208		65		38		320		175		110		28						94		10						62		25		33		29
101		56		334		173		65		33		317		177		133		25						77		15						51		31		39		39
84		56		334		203		65		33		318		172		121		31						100		12						55		30		46		36
80		52		340		203		65		31		319		184		108		27						101		16						50		27		41		39
85		50		351		188		65		25		328		151		132		21						88		16						60		31		31		35
95		56		317		197		65		40		317		160		125		30						99		13						59		29		37		41
84		47		330		198		65		32		311		181		109		17						89		15						52		32		39		30
96		59		345		193		65		39		313		163		104		21						104		18						53		28		25		29
84		50		339		202		65		26		334		161		115		20						95		13						55		30		40		38
88		51		347		183		65		21		334		170		125		27						105		20						60		26		37		42
92		45		345		195		65		32		318		167		119		27						96		22						49		29		40		29
89		56		331		193		65		26		327		170		118		30						107		15						54		30		44		34
90		50		334		193		65		27		312		170		118		23						100		19						57		30		32		28
97		49		329		193		65		32		326		172		116		27						99		17						53		35		36		35
90		42		317		197		64		21		318		159		118		21						96		13						48		33		35		26
72		59		320		199		64		29		315		184		112		22						95		19						51		25		32		44
82		56		348		193		64		33		328		182		124		20						84		15						54		28		45		39
90		57		340		198		64		32		337		168		109		35						98		14						60		31		47		32
93		46		323		202		64		24		310		154		122		29						89		11						66		30		37		33
83		50		336		202		64		37		328		179		122		31						80		13						52		27		44		35
97		53		349		219		64		34		314		155		121		24						103		10						57		39		39		38
97		45		344		189		64		29		322		160		120		26						94		14						50		25		49		28
88		43		334		193		64		27		332		165		133		30						103		15						61		34		36		35
96		61		325		216		64		30		321		156		117		28						93		16						57		30		49		30
96		56		337		197		64		23		327		165		126		22						87		22						53		24		40		32
99		56		336		197		64		30		304		175		122		22						95		16						47		33		39		31
96		52		343		211		64		29		317		162		109		23						87		15						49		26		35		36
81		49		337		189		64		24		322		169		105		21						101		18						49		32		43		37
80		51		357		194		64		25		327		175		125		18						100		11						55		32		34		37
91		42		338		184		64		30		333		175		107		26						100		13						60		28		31		37
97		45		318		220		64		28		323		180		118		27						87		19						53		26		31		33
96		54		336		205		64		29		308		173		109		31						101		18						56		34		41		31
94		52		336		213		64		29		309		168		124		23						101		15						58		30		47		24
92		46		350		214		64		33		318		164		115		19						85		16						57		43		39		33
89		52		341		196		64		38		308		152		123		27						101		17						45		31		38		36
88		52		333		211		64		29		303		159		133		28						97		18						47		35		43		44
103		55		346		205		64		23		335		165		124		27						83		20						59		29		44		43
82		45		347		194		64		27		341		167		121		25						93		21						51		31		55		33
90		60		353		191		64		38		310		160		107		27						91		13						49		27		41		35
91		43		339		202		64		29		344		168		132		25						89		19						48		29		34		29
93		45		318		186		64		34		302		180		102		26						98		11						58		35		34		31
86		53		336		196		64		33		345		173		114		27						93		20						45		31		47		33
83		57		346		199		64		33		333		167		134		22						101		19						55		44		42		27
85		58		345		198		64		31		332		156		121		34						89		19						61		24		44		35
92		53		344		180		64		27		322		155		117		31						100		19						49		27		41		33
84		42		360		209		64		25		329		162		108		18						105		11						57		33		37		43
98		54		330		212		64		27		337		167		122		25						103		15						55		30		38		32
100		45		354		206		64		34		332		175		139		26						97		20						50		35		37		37
102		36		335		197		64		32		300		172		119		33						107		16						55		36		35		39
94		51		342		204		64		29		332		167		107		25						109		16						49		33		45		31
97		50		327		190		64		33		304		177		107		28						96		18						54		33		37		26
80		54		341		230		64		22		321		166		125		28						95		13						54		32		32		42
98		45		332		208		64		28		327		165		134		25						97		10						51		31		35		33
89		59		334		185		64		27		322		162		112		22						96		17						61		27		35		34
92		54		331		212		64		30		330		157		113		21						88		14						50		25		37		45
85		58		341		193		64		24		316		163		129		20						108		15						60		27		40		30
92		54		339		197		64		29		297		164		126		27						78		17						48		31		37		38
92		49		344		206		64		30		318		181		117		23						100		14						51		27		39		28
93		55		326		209		64		29		307		167		131		32						96		24						58		25		29		31
84		51		335		194		64		35		329		178		106		30						106		9						56		27		37		25
95		49		338		203		64		33		318		182		116		20						83		21						53		27		40		32
87		45		330		210		64		31		332		158		124		19						97		17						54		31		34		44
86		49		339		192		64		20		312		174		123		29						92		18						56		34		42		33
85		55		354		222		64		27		325		173		118		22						97		16						50		27		34		38
100		51		343		190		64		31		316		154		104		20						100		16						55		29		37		38
89		39		339		211		64		30		320		162		118		24						94		12						47		28		33		33
97		57		340		223		64		28		325		162		117		23						76		16						53		35		42		33
88		63		340		181		64		28		315		159		111		22						93		20						47		31		41		43
82		52		336		199		64		33		329		158		129		28						93		14						54		31		29		36
85		50		344		193		64		23		322		152		133		27						92		13						42		33		37		32
95		60		340		196		64		25		320		170		123		25						85		10						67		30		47		51
95		44		337		191		64		25		332		181		116		27						97		17						55		37		42		42
89		45		348		191		64		29		330		169		128		26						91		16						59		27		37		34
88		59		346		193		64		34		357		152		123		22						93		12						56		36		43		33
85		45		326		198		64		23		334		170		118		26						103		15						51		31		38		33
88		49		320		196		64		31		336		174		122		24						81		12						55		33		38		40
92		52		357		184		64		29		323		156		119		26						97		14						53		28		49		29
89		57		339		196		64		43		310		174		115		20						95		10						53		31		32		34
72		63		337		204		63		30		324		166		119		26						110		17						44		27		35		32
82		53		340		207		63		37		319		168		129		23						89		20						42		34		35		31
94		63		313		198		63		29		328		147		122		21						102		13						46		28		38		31
89		57		331		201		63		30		342		194		128		27						103		16						59		33		36		29
88		50		336		190		63		32		335		165		125		30						103		17						51		29		39		24
93		51		346		195		63		26		316		148		121		29						86		15						60		22		42		44
84		56		340		201		63		25		320		151		125		23						88		17						58		27		42		42
93		48		337		210		63		30		337		163		129		27						89		12						58		33		41		36
86		51		352		204		63		28		325		152		115		22						98		18						58		25		35		26
85		56		339		195		63		27		332		162		114		24						92		11						47		21		24		32
82		52		349		200		63		27		338		174		127		24						104		11						55		25		32		38
96		56		355		199		63		27		328		183		127		23						87		16						53		31		42		38
98		62		348		194		63		33		323		167		120		26						83		12						59		30		36		34
101		47		334		201		63		32		328		163		111		27						96		23						63		32		41		37
89		50		334		203		63		33		338		165		122		28						87		11						43		25		37		29
92		46		347		185		63		40		318		169		128		26						93		15						52		27		31		38
89		54		350		202		63		30		319		158		123		29						90		14						57		24		36		33
97		46		325		224		63		27		336		160		126		22						83		17						59		34		36		27
92		57		343		170		63		29		326		163		123		23						103		13						55		33		45		28
88		49		346		196		63		34		332		149		117		24						79		15						54		33		40		38
94		59		319		195		63		29		337		170		109		23						75		15						51		21		34		25
88		41		335		193		63		28		320		170		122		28						92		15						56		24		39		40
94		48		333		205		63		38		344		152		117		23						110		11						53		34		41		28
104		47		347		207		63		37		338		182		125		33						91		12						59		19		36		28
76		64		343		208		63		38		323		183		121		19						98		12						63		30		38		40
93		48		344		189		63		26		321		152		123		23						109		16						43		30		38		33
83		58		327		179		63		27		334		167		116		23						94		16						48		24		39		36
98		54		318		185		63		33		329		166		119		34						96		18						57		28		43		42
87		49		338		210		63		31		341		168		118		29						94		18						55		28		35		34
87		54		336		219		63		35		321		171		122		24						99		15						61		32		46		44
96		50		347		196		63		29		342		161		112		23						102		18						57		31		36		25
96		47		332		187		63		32		329		161		123		22						105		12						52		28		42		29
92		57		324		191		63		32		336		147		111		15						101		25						63		30		50		39
101		43		335		184		63		32		331		164		127		26						83		24						51		32		41		34
88		48		330		207		63		23		325		164		111		25						92		19						47		32		29		30
91		51		323		204		63		34		327		162		128		22						97		20						55		37		39		36
95		49		344		208		63		28		340		165		116		33						103		12						54		27		37		36
87		46		349		183		63		33		328		169		104		29						97		15						48		37		37		30
84		49		336		207		63		30		349		161		128		28						99		18						49		28		38		36
91		51		335		218		63		31		319		162		109		23						100		16						41		36		41		44
93		47		359		204		63		22		306		176		126		33						105		20						49		30		37		34
95		46		349		206		63		28		324		160		126		30						98		17						56		31		44		38
93		53		339		172		63		23		315		173		123		23						96		18						50		27		42		31
85		62		339		202		63		28		327		155		110		33						104		14						56		28		40		42
92		54		326		197		63		36		321		157		119		23						98		11						52		27		49		39
87		44		332		212		63		30		329		165		133		24						90		13						51		30		40		47
101		53		317		206		63		33		332		159		124		24						69		15						49		35		38		42
98		52		336		187		63		28		338		178		131		20						98		19						48		28		39		34
88		54		330		209		63		41		328		157		129		26						109		11						58		24		36		40
88		43		341		197		63		35		331		161		114		22						97		12						57		31		50		28
101		47		349		216		62		29		318		158		120		20						98		16						52		31		33		42
97		51		320		211		62		40		304		157		130		26						111		15						60		26		40		33
92		64		334		183		62		34		327		169		125		35						99		13						49		30		37		30
94		47		352		193		62		43		324		175		123		22						104		17						63		32		35		29
87		57		341		202		62		28		311		193		122		30						98		15						46		39		29		39
75		51		346		225		62		23		340		159		121		32						92		22						55		32		34		36
84		54		317		190		62		27		333		167		112		26						86		19						58		30		50		27
98		52		335		193		62		29		315		162		130		23						93		17						57		28		34		30
94		50		329		203		62		33		343		163		114		23						91		17						52		25		38		33
89		47		344		197		62		39		297		175		117		20						83		18						55		30		47		40
91		38		342		190		62		37		324		158		125		31						98		21						52		24		42		29
94		41		335		210		62		24		318		175		112		26						90		14						58		26		28		36
94		56		330		187		62		22		322		145		125		20						88		13						55		24		47		35
100		54		341		199		62		36		289		169		135		31						97		13						56		42		41		35
100		66		334		173		62		32		327		175		128		27						97		14						54		27		38		33
89		39		344		213		62		36		330		176		118		23						92		15						52		32		49		36
81		50		338		194		62		26		313		172		111		28						86		21						50		36		35		48
92		47		348		205		62		39		316		173		121		23						94		11						41		33		37		34
83		57		345		195		62		27		331		156		109		27						93		18						51		32		43		32
86		46		356		209		62		32		311		157		120		17						97		21						54		29		45		38
93		44		338		211		62		25		315		169		116		25						99		10						45		26		36		34
100		49		340		198		62		18		332		185		114		32						102		16						55		37		37		34
80		55		311		201		62		38		321		160		114		24						90		14						66		28		40		36
97		46		362		210		62		38		320		150		125		19						95		21						55		25		34		35
95		44		339		202		62		23		331		172		132		27						85		17						52		30		35		39
89		53		330		196		62		34		300		180		122		22						80		15						50		33		47		33
94		44		354		202		62		46		315		161		120		32						101		19						47		30		38		34
99		60		347		209		62		34		315		178		121		24						104		10						50		33		38		24
90		45		319		202		62		29		333		164		129		34						99		23						54		26		43		38
75		49		346		195		62		28		316		164		116		23						95		23						58		26		46		38
90		45		341		191		62		33		313		166		121		29						94		16						53		26		30		24
73		47		327		198		62		37		324		156		136		23						104		15						54		30		45		38
96		55		343		203		62		25		317		162		125		21						89		15						55		28		42		35
93		45		356		194		62		22		321		149		122		21						95		15						50		32		42		42
92		50		342		202		62		33		345		164		117		24						79		17						51		36		42		35
103		52		345		188		62		29		340		174		133		22						104		16						49		30		41		26
81		63		346		194		62		37		325		166		127		25						102		15						59		33		36		42
86		63		349		190		62		27		317		175		121		23						96		8						52		26		41		42
90		55		345		188		62		43		331		173		133		25						96		7						46		30		39		31
86		44		339		194		62		31		331		181		126		27						92		14						50		35		33		35
82		51		325		182		62		27		329		164		124		23						103		12						49		24		48		30
90		61		343		197		62		31		326		177		124		29						114		15						54		33		32		40
88		46		325		214		62		19		309		159		110		25						106		18						58		28		42		31
92		55		338		205		62		17		322		161		108		17						95		13						48		31		43		27
90		41		342		212		61		24		316		180		109		29						94		19						55		29		32		41
84		47		339		198		61		23		329		183		124		30						90		12						51		37		44		31
99		54		326		193		61		38		316		171		110		26						88		11						61		34		30		35
92		57		326		218		61		33		333		175		119		21						100		15						49		33		34		40
97		44		342		207		61		30		328		167		122		21						95		15						40		33		41		32
94		57		338		197		61		31		317		162		108		29						96		14						49		28		49		36
95		44		332		211		61		39		327		160		121		30						81		16						45		27		42		36
84		53		344		192		61		26		326		171		118		25						82		13						50		25		35		36
90		52		343		215		61		32		329		189		119		23						103		19						42		32		32		30
88		47		331		202		61		31		325		165		113		32						99		15						56		23		39		30
74		50		321		211		61		32		334		171		110		19						104		24						54		31		51		43
94		43		330		211		61		35		307		167		108		31						85		13						65		39		39		34
97		55		346		220		61		31		332		154		109		27						83		10						57		32		43		34
80		52		338		207		61		29		336		155		130		24						88		21						53		28		32		27
103		49		339		202		61		35		325		175		117		28						94		15						44		27		33		36
85		57		354		192		61		20		324		167		107		21						79		19						46		28		45		39
84		44		354		199		61		29		329		173		119		26						91		10						51		23		39		36
97		54		340		196		61		31		302		178		120		27						101		15						63		32		37		36
104		47		348		205		61		23		321		171		119		27						99		17						52		36		51		38
94		41		327		212		61		22		329		171		124		27						95		10						61		26		36		45
83		44		333		186		61		34		321		169		129		23						112		20						46		31		46		34
100		60		348		206		61		28		324		166		122		22						88		13						53		35		45		34
95		46		343		210		61		38		326		161		142		21						104		16						51		26		34		32
90		40		328		204		61		27		335		164		118		24						98		11						44		40		40		41
89		50		330		189		61		32		323		161		123		23						95		17						62		33		36		38
93		50		314		188		61		34		321		174		123		24						95		15						58		31		35		37
86		47		337		198		61		30		329		159		111		25						97		16						52		12		40		36
90		52		331		188		61		20		326		162		117		26						110		16						51		27		34		52
85		44		357		198		61		27		325		163		113		22						91		21						57		30		42		32
95		46		332		202		60		33		324		176		118		26						89		16						52		36		40		37
94		42		333		201		60		28		323		163		117		21						92		19						57		31		43		31
92		53		331		198		60		32		319		160		124		22						94		12						60		29		41		30
90		42		326		197		60		25		330		166		113		21						107		14						61		30		34		36
105		49		337		204		60		25		331		171		119		30						89		19						46		28		42		39
85		47		333		200		60		30		319		161		113		30						96		15						49		29		39		33
83		52		355		203		60		34		338		171		126		27						93		24						54		32		44		36
89		47		332		214		60		24		334		171		118		23						86		11						51		36		34		33
107		46		345		194		60		26		318		168		133		31						98		20						52		23		43		34
88		52		345		174		60		27		325		162		125		28						92		14						57		24		43		30
77		41		354		204		60		41		321		171		135		26						88		16						59		29		35		24
81		54		351		194		60		35		323		147		116		25						105		14						55		27		36		33
95		53		344		204		60		34		315		172		121		29						92		13						63		30		42		32
100		64		334		188		60		33		323		170		117		24						95		18						43		33		38		41
86		46		349		201		60		32		308		174		125		23						92		15						52		26		47		35
82		58		351		203		60		37		320		174		123		22						112		11						50		36		38		28
90		60		335		196		60		38		322		154		107		19						84		11						52		26		36		39
94		43		317		203		60		32		327		176		122		27						94		20						52		42		42		38
92		46		345		208		60		38		340		158		129		21						104		14						50		44		43		35
96		43		329		198		60		28		327		164		110		24						89		13						53		27		25		37
84		52		320		209		60		29		326		165		113		24						103		16						49		26		42		43
89		42		338		197		60		35		334		182		138		22						101		18						62		30		35		30
93		60		352		199		60		30		298		166		127		22						82		17						63		25		38		28
92		58		344		210		60		29		333		175		110		24						106		16						55		22		44		42
92		43		331		211		60		32		324		184		127		35						95		7						58		31		29		38
78		49		335		198		60		30		332		175		122		25						94		13						54		36		39		37
93		51		342		202		60		29		299		157		137		23						102		15						41		24		35		33
90		47		345		180		60		36		349		151		125		20						81		17						50		43		40		32
88		54		341		191		60		29		312		183		111		27						83		11						49		22		34		27
93		49		342		212		59		26		318		186		133		26						100		8						59		33		52		37
83		43		328		208		59		32		324		160		130		29						91		22						64		33		55		33
96		51		330		185		59		27		326		166		112		25						109		19						46		21		36		35
84		48		332		184		59		31		329		171		117		24						95		13						51		25		32		36
91		51		336		200		59		37		324		155		115		26						99		12						59		35		35		50
91		45		333		215		59		49		322		154		121		25						94		18						63		33		38		42
84		47		346		197		59		26		334		168		112		20						100		18						58		26		41		40
85		53		345		210		59		35		321		165		119		22						101		13						56		30		43		39
90		47		363		187		59		26		322		162		127		22						94		13						51		26		37		23
88		46		321		211		59		31		323		158		120		24						98		17						57		29		31		29
101		50		354		200		59		33		325		160		118		22						88		9						57		34		37		34
87		56		343		213		59		35		306		176		115		21						81		13						48		32		40		41
88		51		338		192		59		21		325		175		115		30						97		12						56		33		45		34
82		50		326		203		59		37		313		161		118		29						99		22						45		24		39		35
81		43		352		210		59		36		321		173		113		21						98		15						56		35		38		33
86		47		343		190		59		34		327		156		122		27						98		18						55		26		42		37
84		41		334		215		59		23		316		177		130		21						103		13						57		27		40		26
86		42		323		200		59		30		327		170		121		33						86		15						61		37		44		35
99		55		332		204		59		34		321		179		114		27						82		17						43		24		42		32
98		52		351		197		59		27		297		157		124		23						92		20						49		26		33		32
83		51		335		186		59		30		340		177		135		21						86		13						49		27		47		37
85		54		341		188		59		34		303		176		122		33						94		12						50		29		31		31
91		51		330		209		59		25		305		169		115		33						95		17						52		26		45		32
95		47		342		186		59		26		331		187		102		22						91		17						54		19		35		33
85		46		321		200		58		28		322		167		123		28						82		12						56		31		43		44
90		64		318		173		58		34		322		162		113		14						95		16						55		25		36		36
86		40		327		194		58		27		323		150		123		24						99		18						50		28		26		42
90		57		336		203		58		30		331		151		120		25						98		14						56		39		36		37
93		41		329		205		58		23		322		166		121		27						98		13						57		22		39		33
86		49		349		205		58		33		325		163		114		34						91		17						47		33		37		32
94		45		358		207		58		29		339		169		118		26						91		13						56		31		36		36
97		60		341		212		58		27		326		149		126		30						93		17						54		29		40		41
90		44		353		207		58		26		304		172		128		24						84		11						56		30		39		36
101		54		318		194		58		27		328		165		116		20						97		19						55		42		44		33
92		48		343		227		58		39		320		180		113		24						100		15						52		31		38		41
96		47		342		199		57		32		330		165		115		21						95		10						50		20		36		26
87		59		333		207		57		32		331		172		133		18						86		18						55		29		44		32
96		58		331		202		57		25		328		170		123		24						100		10						60		33		30		44
96		46		346		178		57		31		328		159		116		22						95		15						54		32		40		31
90		49		355		190		57		32		326		165		123		25						100		14						51		27		42		33
93		52		329		195		57		27		318		158		117		19						101		12						54		34		44		37
93		52		341		203		57		34		351		169		127		32						89		20						45		23		29		28
90		41		345		186		57		41		315		162		119		23						93		14						59		31		34		36
90		58		352		205		57		28		319		163		110		27						93		14						49		39		47		29
100		58		340		207		57		30		330		177		130		25						95		15						48		23		39		43
79		52		360		204		56		33		317		159		100		22						85		17						56		30		39		43
92		56		345		204		56		34		318		165		120		22						88		20						61		37		37		37
89		44		349		202		56		30		311		148		97		28						93		15						45		27		46		50
94		57		338		199		56		38		315		179		120		28						102		14						68		32		37		24
95		48		340		203		56		32		337		158		109		23						96		15						53		30		39		32
90		46		332		216		56		28		333		184		111		27						93		14						37		26		30		37
81		43		317		216		56		29		339		159		108		38						96		12						58		34		32		36
87		54		344		208		56		35		326		166		112		27						80		8						49		30		29		34
94		49		335		202		56		37		308		178		116		23						103		7						61		27		47		34
83		53		351		200		56		35		339		179		109		23						80		18						65		23		37		43
91		60		322		206		56		23		337		171		118		26						93		10						60		22		36		35
94		54		340		197		56		28		326		172		101		21						88		15						57		25		34		35
84		52		343		199		56		35		328		171		116		19						85		12						60		26		37		23
92		63		347		207		56		29		324		156		115		24						96		19						46		30		41		32
77		46		331		197		56		30		330		168		118		33						78		19						50		28		48		28
93		52		349		200		56		26		326		170		124		33						94		14						54		36		41		30
78		46		335		216		55		29		331		173		104		28						91		16						57		18		38		40
91		45		332		197		55		32		319		176		118		21						97		18						58		29		46		37
76		41		341		212		55		29		323		159		128		32						93		14						60		29		50		32
89		48		334		200		55		34		336		170		115		31						100		12						55		25		35		41
86		47		322		205		55		31		319		159		125		20						88		11						47		24		35		34
97		38		319		183		55		25		341		169		113		21						99		10						55		28		38		41
87		53		340		206		55		37		335		167		103		23						100		17						53		39		46		39
86		48		346		199		55		32		312		158		120		23						100		14						54		34		23		38
88		51		334		210		55		30		345		195		114		21						95		16						48		25		25		34
102		52		336		206		55		39		316		177		113		29						99		15						47		36		36		34
98		42		341		199		55		35		332		166		135		29						96		16						58		27		41		39
92		53		357		191		55		30		315		158		128		23						102		13						63		27		39		38
92		56		332		198		54		29		312		163		112		22						83		25						54		38		29		33
89		60		329		204		54		22		325		177		128		22						103		17						62		18		40		27
88		49		331		197		54		30		321		168		121		28						98		20						48		23		39		35
82		51		355		209		54		36		320		179		117		28						94		11						62		27		39		37
90		57		336		206		54		36		334		169		121		23						90		15						44		26		38		36
91		60		344		185		54		32		329		160		133		22						87		13						56		24		31		26
79		42		332		188		53		30		314		159		125		24						95		14						57		28		33		33
89		55		352		207		53		31		318		159		124		24						83		12						59		33		43		33
90		58		340		185		53		21		311		167		116		30						106		19						52		23		29		27
95		52		354		195		53		26		329		177		124		26						89		12						48		32		45		32
90		50		335		179		52		34		320		164		128		20						111		9						50		33		36		41
100		51		351		205		50		24		305		162		114		24						94		12						63		39		50		36
98		43		361		196		50		29		304		169		118		19						81		10						50		32		41		42

## Sheet: Fig 5j
HeLa US47 cov>=0.01		SH US47 cov>=0.01		HeLa VR1197 cov>=0.01		HeLa US47 cov>=0.05		SH US47 cov>=0.05		HeLa VR1197 cov>=0.05
No. alternative conformations each DG is involved in	count	No. alternative conformations each DG is involved in	count	No. alternative conformations each DG is involved in	count	No. alternative conformations each DG is involved in	count	No. alternative conformations each DG is involved in	count	No. alternative conformations each DG is involved in	count
1	51	1	63	1	52	1	25	1	30	1	27
2	86	2	68	2	74	2	14	2	33	2	19
3	77	3	65	3	87	3	6	3	13	3	11
4	70	4	65	4	80	4	2	4	2	4	7
5	58	5	76	5	66	5	1	5	3	5	2
6	42	6	43	6	72	6	1	6	2	6	2
7	37	7	42	7	51
8	29	8	33	8	26
9	14	9	26	9	19
10	8	10	17	10	11
11	7	11	17	11	19
12	4	12	12	12	10
13	4	13	3	13	8
14	2	14	3	14	3
15	3	15	4	15	2
16	0	16	1	16	1
17	1	17	0	17	2
18	1	18	1

## Sheet: Fig 6h
Comparing a few specific structures in the US47 and VR1197 strains.
Samples	total(+)	5'UTR_in	5'UTR_out	5'UTR-2C	5'UTR-3D_in	5'UTR-3D_out		5'UTR_in	5'UTR_out	5'UTR_long	5'UTR-2C	5'UTR-3D	5'UTR-3D_out
HeLa US47	235976	193	217	1029	8	11		0.00081788	0.00091959	0.00173746	0.00436061	8.05167e-05
HeLa US47+AG	150676	1	7	116	4	2		6.6368e-06	4.6457e-05	5.3094e-05	0.00076986	3.98205e-05
HeLa US47+GA	238185	179	328	1027	16	18		0.00075152	0.00137708	0.0021286	0.00431177	0.000142746
SH US47	127123	58	96	520	14	8		0.00045625	0.00075517	0.00121143	0.00409053	0.000173061
SH US47+AG	6167	1	15	18	0	1		0.00016215	0.0024323	0.00259445	0.00291876	0.000162153
SH US47+GA	74388	70	140	254	10	6		0.00094101	0.00188202	0.00282304	0.00341453	0.000215088
HeLa VR1197	159270	34	23	5	280	337		0.00021347	0.00014441	0.00035788	3.1393e-05	0.00387392
HeLa VR1197+AG	89940	26	8	2	108	171		0.00028908	8.8948e-05	0.00037803	2.2237e-05	0.00310207
HeLa VR1197+GA	124774	20	4	2	145	231		0.00016029	3.2058e-05	0.00019235	1.6029e-05	0.00301345

## Sheet: Fig 6i
Structure	US47	VR1197
L1L2-3Dstop	-20.8	-6.5
L2L3-start	-14.7	-6.7
L1-CRE	-18.2	-35.7

## Sheet: Fig 6p
VR or US			US47						VR1197						US47_Ratio			VR1197_Ratio			Normalized to 1	Normalized to 1	Normalized to 1	Normalized to 1	Normalized to 1	Normalized to 1				avg_dsRNA_US47	avg_dsRNA_VR1197
RNAME	start	end	dsRNA_HeLa_US47	(-)RNA_HeLa_US47	dsRNA_HeLa_US47_AG	(-)RNA_HeLa_US47_AG	dsRNA_HeLa_US47_GA	(-)RNA_HeLa_US47_GA	dsRNA_HeLa_VR1197	(-)RNA_HeLa_VR1197	dsRNA_HeLa_VR1197_AG	(-)RNA_HeLa_VR1197_AG	dsRNA_HeLa_VR1197_GA	(-)RNA_HeLa_VR1197_GA	minusvsds_HeLa_US47	minusvsds_HeLa_US47_AG	minusvsds_HeLa_US47_GA	minusvsds_HeLa_VR1197	minusvsds_HeLa_VR1197_AG	minusvsds_HeLa_VR1197_GA	minusvsds_HeLa_US47	minusvsds_HeLa_US47_AG	minusvsds_HeLa_US47_GA	minusvsds_HeLa_VR1197	minusvsds_HeLa_VR1197_AG	minusvsds_HeLa_VR1197_GA	avg_US47 (minus/ds)	avg_VR1197 (minus/ds)		norm to 1	norm to 1
US47	0	200	47	45	48	39	72	37	48	27	17	13	8	11	0.957447	0.8125	0.513889	0.5625	0.764706	1.375	0.690941	0.248779	0.500454	1.37596	0.916204	1.5125	0.480058	1.26822		0.522581	0.114975
US47	200	400	61	66	20	52	70	41	167	65	41	32	48	23	1.08197	2.6	0.585714	0.389222	0.780488	0.479167	0.780801	0.796091	0.570401	0.952096	0.935113	0.527083	0.715765	0.804764		0.472514	0.403201
US47	400	600	82	62	56	94	104	46	282	64	63	30	57	28	0.756098	1.67857	0.442308	0.22695	0.47619	0.491228	0.545637	0.51396	0.430744	0.555155	0.57053	0.540351	0.49678	0.555345		0.757273	0.633152
US47	600	800	187	108	145	207	214	76	688	133	179	76	191	105	0.57754	1.42759	0.35514	0.193314	0.424581	0.549738	0.416782	0.437111	0.345855	0.472876	0.508696	0.604712	0.399916	0.528761		1.70856	1.66635
US47	800	1000	129	117	89	147	163	113	304	83	95	54	77	71	0.906977	1.65169	0.693252	0.273026	0.568421	0.922078	0.654519	0.505728	0.675127	0.667864	0.681033	1.01429	0.611791	0.787728		1.19224	0.749702
US47	1000	1200	131	164	67	195	149	153	526	154	145	79	131	91	1.25191	2.91045	1.02685	0.292776	0.544828	0.694656	0.903439	0.891147	1	0.716174	0.652765	0.764122	0.931529	0.711021		1.08584	1.26315
US47	1200	1400	136	178	80	167	161	156	452	151	125	72	99	87	1.30882	2.0875	0.968944	0.334071	0.576	0.878788	0.944512	0.639169	0.943612	0.817189	0.690113	0.966667	0.842431	0.824656		1.17972	1.0647
US47	1400	1600	142	192	101	184	184	135	336	139	102	90	102	103	1.35211	1.82178	0.733696	0.41369	0.882353	1.0098	0.975751	0.55781	0.714514	1.01195	1.05716	1.11078	0.749358	1.05996		1.33618	0.850502
US47	1600	1800	142	177	97	166	168	117	219	119	63	104	55	77	1.24648	1.71134	0.696429	0.543379	1.65079	1.4	0.899521	0.523993	0.678221	1.32919	1.97784	1.54	0.700579	1.61568		1.2736	0.530776
US47	1800	2000	199	220	146	273	225	184	523	151	149	88	153	107	1.10553	1.86986	0.817778	0.288719	0.590604	0.699346	0.797803	0.572531	0.796398	0.706251	0.70761	0.769281	0.722244	0.727714		1.78366	1.29938
US47	2000	2200	205	307	130	426	267	203	402	179	127	106	120	123	1.49756	3.27692	0.7603	0.445274	0.834646	1.025	1.08071	1.00336	0.740423	1.08921	1	1.1275	0.941498	1.07224		1.8838	1.02218
US47	2200	2400	125	203	73	250	205	128	460	184	147	85	127	108	1.624	3.42466	0.62439	0.4	0.578231	0.850394	1.17196	1.04859	0.608066	0.978462	0.692787	0.935433	0.942872	0.868894		1.26108	1.15605
US47	2400	2600	77	136	32	150	112	105	196	116	72	50	67	69	1.76623	4.6875	0.9375	0.591837	0.694444	1.02985	1.2746	1.43526	0.91299	1.44772	0.832023	1.13284	1.20762	1.13753		0.69156	0.527626
US47	2600	2800	163	209	141	362	207	138	389	116	97	65	113	89	1.28221	2.56738	0.666667	0.298201	0.670103	0.787611	0.925305	0.786102	0.649237	0.729444	0.802859	0.866372	0.786882	0.799558		1.59904	0.943428
US47	2800	3000	157	179	79	206	186	138	361	106	92	85	99	85	1.14013	2.60759	0.741935	0.293629	0.923913	0.858586	0.822772	0.798417	0.722538	0.718261	1.10695	0.944444	0.781243	0.923219		1.32053	0.869402
US47	3000	3200	108	171	94	216	180	133	360	129	94	71	102	70	1.58333	2.29787	0.738889	0.358333	0.755319	0.686275	1.14261	0.703583	0.719572	0.876538	0.904958	0.754902	0.855255	0.845466		1.19537	0.875702
US47	3200	3400	124	205	65	269	130	162	409	167	126	106	128	108	1.65323	4.13846	1.24615	0.408313	0.84127	0.84375	1.19305	1.26715	1.21357	0.998796	1.00794	0.928125	1.22459	0.978286		0.998224	1.04423
US47	3400	3600	98	163	77	189	133	141	275	116	90	69	79	102	1.66327	2.45455	1.06015	0.421818	0.766667	1.29114	1.20029	0.751555	1.03243	1.03183	0.918553	1.42025	0.994761	1.12355		0.963802	0.699302
US47	3600	3800	165	215	94	307	181	188	213	91	61	68	74	90	1.30303	3.26596	1.03867	0.42723	1.11475	1.21622	0.940331	1	1.01152	1.04507	1.3356	1.33784	0.98395	1.2395		1.37686	0.548101
US47	3800	4000	165	202	80	340	129	217	313	100	85	77	97	98	1.22424	4.25	1.68217	0.319489	0.905882	1.01031	0.883474	1.3013	1.63819	0.781519	1.08535	1.11134	1.27432	0.992736		1.17033	0.779627
US47	4000	4200	128	228	76	294	140	182	288	147	86	84	86	94	1.78125	3.86842	1.3	0.510417	0.976744	1.09302	1.28544	1.18447	1.26601	1.24856	1.17025	1.20233	1.24531	1.20704		1.07645	0.724502
US47	4200	4400	115	255	78	264	130	161	304	164	112	106	116	103	2.21739	3.38462	1.23846	0.539474	0.946429	0.887931	1.60018	1.03633	1.20608	1.31964	1.13393	0.976724	1.28086	1.14343		1.01074	0.837902
US47	4400	4600	134	167	74	190	125	136	370	178	111	89	125	94	1.24627	2.56757	1.088	0.481081	0.801802	0.752	0.899369	0.786161	1.05956	1.1768	0.960649	0.8272	0.915028	0.988216		1.04203	0.954453
US47	4600	4800	74	182	56	190	109	127	280	113	87	70	58	68	2.45946	3.39286	1.16514	0.403571	0.804598	1.17241	1.77487	1.03886	1.13468	0.987198	0.963999	1.28966	1.31613	1.08028		0.747886	0.669377
US47	4800	5000	106	148	84	211	130	112	305	132	88	87	96	67	1.39623	2.5119	0.861538	0.432787	0.988636	0.697917	1.00759	0.769117	0.839015	1.05866	1.1845	0.767708	0.871906	1.00362		1.00135	0.770177
US47	5000	5200	93	173	48	263	100	131	268	138	77	67	80	85	1.86022	5.47917	1.31	0.514925	0.87013	1.0625	1.34242	1.67766	1.27575	1.25959	1.04251	1.16875	1.43195	1.15695		0.754144	0.669377
US47	5200	5400	68	122	50	181	90	106	213	79	67	56	71	60	1.79412	3.62	1.17778	0.370892	0.835821	0.84507	1.29472	1.1084	1.14699	0.907259	1.00141	0.929577	1.18337	0.946081		0.65088	0.552826
US47	5400	5600	140	194	95	317	128	151	299	100	82	56	76	78	1.38571	3.33684	1.17969	0.334448	0.682927	1.02632	1	1.0217	1.14885	0.818112	0.818224	1.12895	1.05685	0.921761		1.13591	0.719777
US47	5600	5800	124	157	63	200	153	126	289	88	101	50	88	64	1.26613	3.1746	0.823529	0.304498	0.49505	0.727273	0.913701	0.972028	0.801999	0.74485	0.593125	0.8	0.89591	0.712658		1.06394	0.752852
US47	5800	6000	59	149	52	181	95	129	204	86	80	49	53	48	2.52542	3.48077	1.35789	0.421569	0.6125	0.90566	1.82247	1.06577	1.32239	1.03122	0.733844	0.996226	1.40355	0.920431		0.644621	0.530776
US47	6000	6200	97	121	43	131	122	112	251	119	58	64	66	88	1.24742	3.04651	0.918033	0.474104	1.10345	1.33333	0.900202	0.932808	0.894032	1.15973	1.32206	1.46667	0.909014	1.31615		0.819858	0.590627
US47	6200	6400	74	150	55	241	81	87	120	101	38	65	49	60	2.02703	4.38182	1.07407	0.841667	1.71053	1.22449	1.4628	1.34166	1.04599	2.05885	2.0494	1.34694	1.28349	1.8184		0.657138	0.326026
US47	6400	6600	30	100	23	173	44	77	163	75	51	49	42	47	3.33333	7.52174	1.75	0.460123	0.960784	1.11905	2.4055	2.30307	1.70425	1.12553	1.15113	1.23095	2.13761	1.1692		0.303535	0.403201
US47	6600	6800	89	167	77	262	122	131	318	130	79	71	83	96	1.8764	3.4026	1.07377	0.408805	0.898734	1.15663	1.35411	1.04184	1.0457	1	1.07679	1.27229	1.14721	1.11636		0.901218	0.756002
US47	6800	7000	79	132	60	210	116	134	269	139	97	84	104	98	1.67089	3.5	1.15517	0.516729	0.865979	0.942308	1.20579	1.07166	1.12497	1.264	1.03754	1.03654	1.13414	1.11269		0.797953	0.740252
US47	7000	7200	58	76	38	153	54	86	140	71	32	37	44	40	1.31034	4.02632	1.59259	0.507143	1.15625	0.909091	0.94561	1.23281	1.55096	1.24055	1.38532	1	1.24313	1.20862		0.469384	0.340201
US47	7200	7334	17	40	15	68	16	54	166	51	27	25	42	29	2.35294	4.53333	3.375	0.307229	0.925926	0.690476	1.698	1.38806	3.28676	0.751529	1.10936	0.759524	2.12427	0.873472		0.150203	0.370126

[truncated: 66 more sheets: SFig 2e, SFig 2f, SFig 2g, SFig 2h, SFig 4n, SFig 6a, SFig 9b, SFig 9c, SFig 9d, SFig 9e, SFig 10c, SFig 10d, SFig 10e, SFig 10f, SFig 10g, SFig 10h, SFig 10i, SFig 10j, SFig 10k, SFig 10l …]
